# Supplementary material for: An ELISA Using Synthetic Mycolic Acid-Based Antigens with DIVA Potential for Diagnosing Johne’s Disease in Cattle
Source: Animals (Basel). 2024 Mar 9;14(6):848. doi: 10.3390/ani14060848 (PMC10967296; doi:10.3390/ani14060848)
Supplement: Supplementary file 1 [file animals-14-00848-s001.zip]

Archive with 1 entries (1 files):
- animals-2826460-supplementary.pdf
